# Supplementary material for: Genome-centric metagenomic insights into the role of Chloroflexi in anammox, activated sludge and methanogenic reactors
Source: BMC Microbiol. 2023 Feb 21;23:45. doi: 10.1186/s12866-023-02765-5 (PMC9942424; doi:10.1186/s12866-023-02765-5)
Supplement: Supplementary file 2 — Additional file 2. [file 12866_2023_2765_MOESM2_ESM.xlsx]

## Sheet: Pathways
Genes and KOs annoated in the 17 MAGs
	AMX56	AMX47	AMX68	AMX9	AMX39	AMX14	AMX55	AMX57	AMX15	RH52	RH43	RH38	RH21	MO16	MO118	MO66	MO53
Hydrolases/peptidases
cellulase pfam00150
endoglucanase pfam00759 K01179
endo-xylanase pfam00331
endoglucanase smart00602 K01179
endo-xylanase pfam01270
alpha-amylase pfam00128
alpha-amylase pfam03065
alpha-L-rhamnosidase pfam05592
beta-hexosaminidase pfam00728
lysozyme pfam01183
alpha-N-acetylgalactosaminidase pfam01408
endo-alpha-1,4-polygalactosaminidase pfam03537
beta-glucosidase pfam00232
beta-glucosidase pfam00933
alpha-glucosidase pfam02056
alpha-L-fucosidase pfam01120
alpha-glucosidase pfam01055
invertase pfam00251
beta-galactosidase pfam01301
alpha,alpha-trehalase pfam01204
alpha-mannosidase pfam01074
beta-galactosidase pfam02449
beta-xylosidase pfam04616
alpha-glucosidase PRK10137
alpha,alpha-trehalase pfam03632
beta-xylosidase pfam07602
Family M14C LysM PF01476
alfa/beta hydrolase, family SS3 PF00561
sedolisins, samily s53 PF00082
peptidase family M48C PF01435
Resistance to oxidative stress
Superoxide dismutase 1.15.1.1 K04564
Catalase peroxidase 1.11.1.21 COG0376
Catalase 1.11.1.6 COG0753
Glutathione peroxidase (gpx) 1.11.1.15 COG0386
Transporters
focA COG2116 K06212
narK, nrtP, nrt K02575
amtb K03320
nrgA
TCA cycle related
Citrate synthase 2 citZ 2.3.3.1
Aconitate hydratase acnA 4.2.1.3
Isocitrate dehydrogenase (NADP(+)) icd 1.1.1.42
Dihydrolipoyl dehydrogenase lpd 1.8.1.4
Oxoglutarate dehydrogenase (succinyl-transferring) sucA 1.2.4.2
Dihydrolipoyllysine-residue succinyltransferase sucB 2.3.1.61
2-oxoglutarate synthase, alpha sub-unit korA 1.2.7.3
2-oxoglutarate synthase, beta sub-unit korB 1.2.7.3
2-oxoglutarate ferredoxin oxidoreductase subunit delta korD 1.2.7.3
2-oxoglutarate ferredoxin oxidoreductase subunit gamma korC 1.2.7.3
Succinate--CoA ligase (ADP-forming), beta subunit sucC 6.2.1.5
Succinate--CoA ligase (ADP-forming), alpha subunit sucD 6.2.1.5
Succinate dehydrogenase/fumarate reductase, flavoprotein subunit sdhA 1.3.5.1
Succinate dehydrogenase/fumarate reductase, iron sulphur subunit sdhB 1.3.5.1
Succinate dehydrogenase/fumarate reductase, cytochrome B subunit sdhC 1.3.5.1
Fumarate hydratase fumC 4.2.1.2
Malate dehydrogenase mdh 1.1.1.37
Cytochrome c oxidase subunit 1 ctaD 1.9.3.1
Cytochrome c oxidase subunit 2 ctaC 1.9.3.1
Cytochrome c oxidase subunit 3 ctaE 1.9.3.1
NADH-quinone oxidoreductase subunit A nuoA 1.6.5.3
NADH-quinone oxidoreductase subunit B nuoB 1.6.5.3
NADH-quinone oxidoreductase subunit C nuoC 1.6.5.3
NADH-quinone oxidoreductase subunit D nuoD 1.6.5.3
NADH-quinone oxidoreductase subunit E nuoE 1.6.5.3
NADH-quinone oxidoreductase subunit F nuoF 1.6.5.3
NADH-quinone oxidoreductase subunit G nuoG 1.6.5.3
NADH-quinone oxidoreductase subunit H nuoH 1.6.5.3
NADH-quinone oxidoreductase subunit I nuoI 1.6.5.3
NADH-quinone oxidoreductase subunit J nuoJ 1.6.5.3
NADH-quinone oxidoreductase subunit K nuoK 1.6.5.3
NADH-quinone oxidoreductase subunit L nuoL 1.6.5.3
NADH-quinone oxidoreductase subunit M nuoM 1.6.5.3
NADH-quinone oxidoreductase subunit N nuoN 1.6.5.3
ATP synthase F0, subunit A atpB 3.6.3.14
ATP synthase F0, subunit B atpF 3.6.3.14
ATP synthase F0, subunit C atpE 3.6.3.14
ATP synthase F1, alpha subunit atpA 3.6.3.14
ATP synthase F1, beta subunit atpD 3.6.3.14
ATP synthase F1, gamma subunit atpG 3.6.3.14
ATP synthase F1, delta subunit atpH 3.6.3.14
ATP synthase F1, epsilon subunit atpC 3.6.3.14
N-acetylglucosamine metabolism
N-acetylglucosamine 6-phosphate deacetylase EC:3.5.1.25 K01443 (nagA)
Glucosamine-6-phosphate deaminase EC:3.5.99.6 K02564 (nagB)
N-acetylglucosamine PTS permease nagE K02804
Glycogen synthesis
starch synthase [EC:2.4.1.21] glgA K00703 o K13679 o KK20812
1,4-alpha-glucan branching enzyme [EC:2.4.1.18] glgB K00700 o K16149
glucose-1-phosphate adenylyltransferase [EC:2.7.7.27] glgC K00975
Glycogen degradation
glgP (K00688 o K16153)
K01196 o ((malQ K00705 o K22451) + (glgX K02438 o pulA K01200))
(K15779 o pgm K01835 o pmm-pgm K15778)
Pyruvate oxidation
pyruvate dehydrogenase E1 component alpha subunit PDHA, pdhA K00161 O K00163
pyruvate dehydrogenase E1 component beta subunit PDHB, pdhB K00162 O K00163
pyruvate dehydrogenase E2 component (dihydrolipoamide acetyltransferase) pdhC K00627
dihydrolipoamide dehydrogenase DLD, lpd, pdhD K00382
pyruvate-flavodoxin oxidoreductase EC 1.2.7.1 K03737 por, nifJ
Pyruvate formate-lyase (PFLA) K00656 EC:2.3.1.54
Fermentation
formate dehydrogenase H (fdhF) K00123 formic acid to H2 and CO2
Aldehyde dehydrogenase eutE EC:1.2.1.10 K04021
Alcohol dehydrogenase adh EC:1.1.1.1 K00001
Aldehyde/alcohol dehydrogenase adhE EC:1.2.1.10 1.1.1.1 K04072
L-lactate dehydrogenase ldh K00016 EC:1.1.1.27
Acetolactate synthase, small sub-unit ilvH 2.2.1.6 K01653
Acetolactate synthase, large sub-unit ilvI 2.2.1.6 K01652
phosphotransacetylase pta EC:2.3.1.8 K00625, K13788 o K15024
acetate kinase ackA EC:2.7.2.1 K00925
acetyltransferase yfiQ K09181
Methylmalonyl-CoA pathway
Propionyl-CoA carboxylase alpha subunit pccA 6.4.1.3 K01965
Propionyl-CoA carboxylase beta subunit pccB 6.4.1.3 K01966
Methylmalonyl-CoA/ethylmalonyl-CoA epimerase epi 5.1.99.1 K05606
Methylmalonyl-CoA mutase mcm K01847 5.4.99.2
methylmalonyl-CoA mutase, N-terminal domain K01848
methylmalonyl-CoA mutase, C-terminal domain K01849
aldehyde:ferredoxin oxidoreductase aor EC:1.2.7.5 K03738
PHA metabolism
acetyl-CoA C-acyltransferase (PhaA) K00626
acetoacetyl-CoA reductase (PhaB) K00023 EC:1.1.1.36
class III poly(R)-hydroxyalkanoic acid synthase subunit (PhaC) K03821
Storage lipids
Diacylglycerol O-acyltransferase ( acyl-CoA:DAG acyltransferases) aftA 2.3.1.20 K00635
Adhesivness
type IV pili assembly protein flp/pilA K02651
pilus assembly protein CpaB K02279
pilus assembly protein CpaE K02282
pilus assembly protein Cpaf K02283
Flp pilus assembly protein TadB K12510
Tight adherence protein C TadC K12511
Sticky macromolecular exopolysaccharide
Glk Glucokinase
Ppgk Polyphosphate glucokinase K00886 2.7.1.63
GalE UDP-glucose 4-epimerase K01784 5.1.3.2
Glk Glucokinase
Ppgk Polyphosphate glucokinase K00886 2.7.1.63
Gpi Glucose-6-phosphate isomerase K01810 5.3.1.9
UDP-N-acetyl-D-glucosamine dehydrogenase K13015 [EC:1.1.1.136] WbpA
Gpi Glucose-6-phosphate isomerase K01810 5.3.1.9
ManA Mannose-6-phosphate isomerase K01809 5.3.1.8
polyisoprenyl-phosphate glycosyltransferase K20534 gtrB, csbB
protein-tyrosine phosphatase K01104 3.1.3.48
L-lactate dehydrogenase ldh K00016 EC:1.1.1.27
WLP Methyl-branch
formate dehydrogenase (NADP+) alpha subunit fdhA [EC:1.17.1.10] K05299
formate dehydrogenase (NADP+) beta subunit fdhB [EC:1.17.1.10] K15022
formate--tetrahydrofolate ligase fhs [EC:6.3.4.3] K01938
methylenetetrahydrofolate dehydrogenase (NADP+) / methenyltetrahydrofolate cyclohydrolase folD EC:1.5.1.5 EC:3.5.4.9 K01491
methylenetetrahydrofolate reductase (NADPH) metF, MTHFR K00297
5-methyltetrahydrofolate corrinoid/iron sulfur protein methyltransferase acsE K15023
acetyl-CoA synthase acsB K14138
WLP Carbonyl-branch
anaerobic carbon-monoxide dehydrogenase catalytic subunit EC:1.2.7.4 K00198 cooS, acsA
acetyl-CoA synthase acsB EC:2.3.1.169 K14138
Dissimilatory nitrate reduction DNRA
Nitrate to Nitrite, Nitrate reductase NarGHI K00370 + K00371 + K00374
Nitrate to Nitrite, Nitrate reductase NapAB K02567 + K02568
Nitrite to Ammonia, NirBD K00362 + K00363
Nitrite to Ammonia, NrfAH K03385 + K15876
Denitrification
Nitrate to Nitrite, Nitrate reductase NarGHI K00370 + K00371 + K00374
Nitrate to Nitrite, NapAB K02567 + K02568
Nitrite to Nitric oxide, Nitrite reductase NirK K00368
Nitrite to Nitric oxide, Nitrite reductase NirS K15864
Nitric oxide to Nitrous oxide, Nitric oxide reductase NorBC K04561 +K02305
Nitrous oxide to Nitrogen, Nitrous-oxide reductase NosZ K00376
Nitrification
Ammonia to hydroxylamine, AmoCAB
Hydroxylamine to Nitrite, Hao K10535
Nitrite to Nitrate NxrAB K00370 + K00371
Thiamin (vitamin B1) biosynthesis
rsgA, engC; ribosome biogenesis GTPase / thiamine phosphate phosphatase [EC:3.6.1.- 3.1.3.100] K02064
thiB, tbpA; thiamine transport system substrate-binding protein K00788
thiE; thiamine-phosphate pyrophosphorylase [EC:2.5.1.3] K00946
thiL; thiamine-monophosphate kinase [EC:2.7.4.16] K00949
thiN, TPK1, THI80; thiamine pyrophosphokinase [EC:2.7.6.2] K02063
thiP; thiamine transport system permease protein K02062
thiQ; thiamine transport system ATP-binding protein [EC:7.6.2.15]
Biotin (vitamin B7) biosynthesis K00833
adenosylmethionine-8-amino-7-oxononanoate aminotrans- ferase K01012
biotin synthase
Adenosylcobalamin (vitamin B12) biosynthesis
cobalamin synthase K02227
adenosylcobinamide- phosphate synthase
Hydrogenase-4 component A
Hydrogenase-4 component B K12137
Hydrogenase-4 component C K12138
Hydrogenase-4 component E K12140
Hydrogenase-4 component F K12141
Hydrogenase-4 component G K15830
4Fe-4S ferrodoxin binding domain K07307
Hydrogenase-4 component I
	#REF!

## Sheet: CAZy
CAZy subfamilies annotated in the 17 MAGs
ID	AMX68	AMX47	AMX55	AMX56	AMX39	AMX9	AMX14	AMX15	AMX57	MO53	MO66	MO118	MO16	RH38	RH21	RH43	RH52
CBM20	0	0	0	0	0	0	0	0	0	0	1	0	0	0	0	0	0
CBM48	0	0	0	1	0	0	0	0	0	0	0	0	0	0	0	0	0
CBM50	0	1	0	0	0	0	0	0	0	1	0	0	0	0	0	0	0
CBM9	0	0	0	0	0	0	0	0	0	0	0	0	0	0	0	2	0
CE10	1	0	3	1	1	0	4	2	0	1	2	2	0	2	2	3	1
CE12	0	0	0	0	0	0	0	0	1	0	0	0	0	0	0	0	0
CE14	0	0	0	0	0	0	0	0	0	0	0	0	0	1	0	0	0
CE15	0	0	0	0	0	0	0	0	0	0	0	0	0	0	0	2	0
CE1	3	0	3	4	2	4	2	3	2	3	2	3	6	4	8	6	1
CE3	0	0	0	0	0	0	1	1	0	0	0	0	0	1	0	1	0
CE7	1	0	0	0	0	1	0	0	1	1	1	1	1	1	4	1	0
CE9	0	1	0	0	0	1	0	0	1	0	2	2	1	0	1	2	0
GH100	0	0	0	0	0	0	0	0	0	0	1	0	0	0	0	0	0
GH105	0	0	0	0	0	1	0	0	0	0	0	0	0	0	0	0	1
GH109	0	0	0	0	0	0	0	0	0	0	0	0	0	0	0	1	0
GH95	0	0	0	0	0	0	0	0	0	1	0	0	1	0	0	0	0
GH114	1	0	1	0	0	0	0	0	0	0	0	0	0	0	1	0	0
GH15	0	0	0	0	0	0	0	0	1	0	0	0	0	0	1	0	0
GH16	0	0	0	0	0	0	0	0	0	0	0	0	2	0	0	1	0
GH18	0	0	0	0	0	1	0	0	0	0	0	0	0	0	0	0	0
GH1	3	1	3	1	1	1	1	1	1	2	2	1	0	1	3	1	0
GH23	0	0	0	1	0	0	0	0	0	0	1	0	0	1	0	0	0
GH29	0	1	0	0	0	0	0	0	0	0	0	0	0	1	1	3	0
GH2	0	0	0	0	0	4	0	0	2	4	2	0	0	1	6	3	0
GH32	0	0	0	0	0	0	0	0	1	0	0	0	0	0	0	0	0
GH33	0	0	0	0	0	2	0	0	2	0	1	0	0	0	1	3	1
GH36	0	0	0	0	0	0	0	0	0	0	1	0	0	2	0	1	0
GH39	0	0	0	0	0	0	0	0	0	0	0	0	0	0	1	1	0
GH43	0	0	0	0	0	0	0	0	0	0	0	0	0	0	0	1	0
GH44	0	0	0	0	0	0	0	0	0	0	0	0	0	0	0	1	0
GH51	0	0	0	0	0	2	0	0	1	1	0	0	0	0	1	3	0
GH53	0	0	0	0	0	0	0	0	0	0	0	0	1	0	0	0	0
GH57	0	2	0	0	0	1	0	0	1	0	0	0	0	0	1	0	0
GH5	0	0	0	0	0	0	0	1	0	1	0	0	0	0	3	0	0
GH63	0	0	0	1	0	0	0	0	0	1	0	0	0	0	0	0	0
GH66	0	0	0	0	0	0	0	0	1	0	0	0	0	0	1	0	0
GH77	1	1	1	1	1	1	1	1	1	1	0	1	1	1	1	1	0
GH79	0	0	0	0	0	1	0	0	0	0	0	0	0	0	1	0	0
GH8	0	0	0	0	0	0	0	0	0	1	0	0	0	0	1	0	0
GH94	0	0	0	0	0	0	0	0	0	3	2	1	2	0	1	0	0
GH95	0	0	0	0	0	0	0	0	0	0	0	0	0	0	0	1	0
GH99	0	0	0	0	0	0	0	0	0	0	0	0	0	0	1	1	0
GT14	2	0	0	0	0	0	0	0	0	0	0	0	0	0	0	0	0
GT1	3	0	1	1	2	2	1	3	2	0	1	0	0	6	6	7	4
GT20	0	1	0	0	0	1	0	0	0	0	0	0	0	0	1	0	0
GT21	0	0	0	0	0	0	0	0	0	1	0	0	0	0	0	0	0
GT27	0	0	0	3	0	3	1	0	3	2	0	0	1	0	1	3	1
GT28	0	0	0	0	0	0	0	0	0	0	0	0	0	0	0	1	0
GT2	1	0	1	2	1	0	1	1	0	1	1	1	0	3	2	0	0
GT35	0	0	0	0	0	0	0	0	0	0	0	0	0	1	0	0	0
GT39	0	0	0	0	0	0	0	0	2	0	0	0	0	1	0	0	0
GT3	0	0	0	0	0	0	0	0	0	0	0	0	0	0	0	0	1
GT41	0	0	0	0	0	0	0	0	0	0	0	0	0	0	0	0	1
GT4	0	0	0	0	0	0	0	0	0	0	0	0	0	1	0	0	0
GT5	1	2	2	3	2	1	2	2	2	3	1	1	1	1	1	1	0
GT81	0	0	0	0	0	0	0	1	0	1	0	0	0	0	0	0	0
GT83	0	0	0	4	1	1	1	0	4	1	3	1	1	2	6	3	1
GT89	2	0	1	0	0	0	1	0	0	0	0	0	0	0	0	0	0
GT8	0	0	0	0	0	1	0	0	0	0	0	0	0	0	0	0	0
GH127	0	0	0	0	0	1	0	0	0	1	0	0	1	1	2	2	0
GH130	0	0	0	0	0	0	0	0	0	2	0	0	1	0	1	0	0
GT94	0	0	0	2	0	0	0	0	0	0	0	0	0	0	0	1	0
AA3	1	0	1	0	1	0	1	1	1	0	1	0	0	3	1	8	0
AA6	0	0	0	0	0	0	0	0	0	1	0	0	0	0	0	0	0
AA7	2	0	0	0	0	0	0	0	2	0	0	0	0	0	1	1	0
CBM66	0	0	0	0	0	0	0	0	0	1	0	0	0	0	0	0	0
AA12	0	0	0	0	0	0	0	0	0	0	0	0	1	0	0	1	0
GH140	0	0	0	0	0	0	0	0	0	0	0	0	0	0	1	5	0
GH144	0	0	0	0	0	0	0	0	1	0	0	0	2	0	1	1	0
AA3_2	0	0	0	0	0	1	0	0	0	0	0	0	0	0	0	0	0
GH13_18	0	0	0	0	0	0	0	0	1	1	0	0	0	0	0	0	0
GH30_4	0	0	0	0	0	0	0	0	0	0	0	0	0	0	1	0	0
GH43_30	0	0	0	0	0	0	0	0	0	2	0	0	0	0	0	1	0
GH43_32	0	0	0	0	0	0	0	0	0	0	0	0	0	0	1	0	0
GH43_5	0	0	0	0	0	1	0	0	0	0	0	0	0	0	1	0	0
GH5_12	0	0	0	0	0	0	0	0	1	0	0	0	1	0	0	0	0
GH5_19	0	0	0	0	0	0	0	0	0	0	0	0	0	1	0	0	0
GH5_1	0	0	0	0	0	0	0	0	0	0	0	0	0	1	0	0	0
GH5_39	0	0	0	0	0	0	0	0	1	0	0	0	0	0	0	0	0
GH5_42	0	0	0	0	0	1	0	0	0	0	0	0	0	0	0	0	0
